# Supplementary material for: The Rac sign: a transthoracic echocardiography sign that should prompt thorough evaluation of the coronary arteries
Source: Eur Heart J Case Rep. 2025 Jul 10;9(7):ytaf300. doi: 10.1093/ehjcr/ytaf300 (PMC12243954; doi:10.1093/ehjcr/ytaf300)
Supplement: ytaf300_Supplementary_Data [file ytaf300_supplementary_data.zip]

Archive with 3 entries (3 files):
- Supplementary video 2.wmv
- Supplementary video 3.mp4
- Supplementary video 1.wmv
